# Supplementary material for: Transcriptome analysis identifies pathways associated with enhanced maternal performance in QSi5 mice
Source: BMC Genomics. 2008 Apr 29;9:197. doi: 10.1186/1471-2164-9-197 (PMC2386486; doi:10.1186/1471-2164-9-197)
Supplement: Additional file 1 — Gene lists of enriched biological pathway categories. Strain-specific differentially expressed genes between the QSi5 and CBA strains of mice belonging to the five enriched biological pathway categories are listed along with their P-values and fold changes. [file 1471-2164-9-197-S1.xls]

## Sheet: DE genes in enriched pathways
Gene Symbol	Gene Title	Entrez Gene	P-value	Fold change	Pathway Name(s)
H2-K1	histocompatibility 2, K1, K region	14972	3.69909e-09	6.70938	cell adhesion molecules
Sdc4	syndecan 4	20971	3.93581e-09	4.16175	cell adhesion molecules
H2-Aa	histocompatibility 2, class II antigen A, alpha	14960 /// 14968	0.00421202	2.639	cell adhesion molecules
H2-Ab1	histocompatibility 2, class II antigen A, beta 1	14961	0.00156656	2.01494	cell adhesion molecules
Neo1	neogenin	18007	6.67045e-06	1.73439	cell adhesion molecules
Sdc2	syndecan 2	15529	0.00158391	1.43004	cell adhesion molecules
Cdh5	cadherin 5	12562	0.00951884	0.799323	cell adhesion molecules
Glg1	golgi apparatus protein 1	20340	0.00896806	0.763482	cell adhesion molecules
H2-Eb1	histocompatibility 2, class II antigen E beta	14969	5.4503e-08	0.304204	cell adhesion molecules
Cldn8	claudin 8	54420	0.00502109	1.66186	cell adhesion molecules & Tight Junction
Socs2	suppressor of cytokine signaling 2	216233	0.000149975	2.07514	Insulin signalling pathway
Acaca	acetyl-Coenzyme A carboxylase alpha	107476 /// 672245	0.000147466	1.85214	Insulin signalling pathway
Eif4e2	eukaryotic translation initiation factor 4E member 2	26987	0.00186677	1.53614	Insulin signalling pathway
Ppp1ca	protein phosphatase 1, catalytic subunit, alpha isoform	19045	0.00976715	1.42434	Insulin signalling pathway
Exoc7	exocyst complex component 7	53413	0.0059384	0.79499	Insulin signalling pathway
Eif4ebp1	eukaryotic translation initiation factor 4E binding protein 1	13685	0.00853903	0.744474	Insulin signalling pathway
Rhoq	ras homolog gene family, member Q	104215	0.00661747	0.617671	Insulin signalling pathway
Ppp1cb	protein phosphatase 1, catalytic subunit, beta isoform	19046	1.32276e-05	0.573279	Insulin signalling pathway
Casp3	caspase 3	---	0.00229705	1.54068	MAPK signaling pathway
Egf	epidermal growth factor	13645	0.00967956	1.4236	MAPK signaling pathway
Gng12	guanine nucleotide binding protein (G protein), gamma 12	14701	0.00113103	0.706325	MAPK signaling pathway
Dusp3	dual specificity phosphatase 3 (vaccinia virus phosphatase VH1-related)	72349	0.00697762	0.662074	MAPK signaling pathway
Jund1	Jun proto-oncogene related gene d1	16478	0.000143634	0.662005	MAPK signaling pathway
Map3k12	mitogen activated protein kinase kinase kinase 12	26404	0.00560477	0.651643	MAPK signaling pathway
Hspa8	heat shock protein 8	15481 /// 621284 /// 666904	0.00852867	0.64946	MAPK signaling pathway
Pak1	p21 (CDKN1A)-activated kinase 1	18479	0.00176433	0.612776	MAPK signaling pathway
Pla2g12a	phospholipase A2, group XIIA	66350	3.87772e-05	0.57168	MAPK signaling pathway
Hspa5	heat shock protein 5	14828	0.00198125	0.468384	MAPK signaling pathway
Tgfb2	transforming growth factor, beta 2	21808	0.00889474	0.458124	MAPK signaling pathway
Mknk2	MAP kinase-interacting serine	17347	0.009358	1.27465	MAPK & Insulin signaling pathway
Cdc42	cell division cycle 42 homolog (S. cerevisiae)	12540	0.00611643	1.41386	MAPK and Tight junction signaling pathway
Kras	v-Ki-ras2 Kirsten rat sarcoma viral oncogene homolog	16653	0.000707085	0.460256	MAPK, Tight junction & Insulin signaling pathway
Nlk	nemo like kinase	18099	0.0047916	0.77067	MAPK & Wnt signaling pathway
Llgl1	lethal giant larvae homolog 1 (Drosophila)	16897	6.85804e-06	1.90926	Tight Junction signaling pathway
Tjp2	tight junction protein 2	21873	0.000213065	1.86074	Tight Junction signaling pathway
Pard6g	par-6 partitioning defective 6 homolog gamma (C. elegans)	93737	0.00201837	1.43355	Tight Junction signaling pathway
Mpp5	membrane protein, palmitoylated 5 (MAGUK p55 subfamily member 5)	56217	0.00314596	1.31105	Tight Junction signaling pathway
Gnai1	guanine nucleotide binding protein, alpha inhibiting 1	14677	0.00923558	0.735115	Tight Junction signaling pathway
Myh9	myosin, heavy polypeptide 9, non-muscle	17886	0.00718702	0.701889	Tight Junction signaling pathway
Csnk2a1	casein kinase 2, alpha 1 polypeptide	12995	0.000115788	2.32922	Tight junction & Wnt signaling pathway
Ppp2r1a	protein phosphatase 2 (formerly 2A), regulatory subunit A (PR 65), alpha isoform	51792	0.00976748	0.74822	Tight junction & Wnt signaling pathway
Rhoa	ras homolog gene family, member A	11848	0.00130609	0.719775	Tight junction & Wnt signaling pathway
Smad4	MAD homolog 4 (Drosophila)	17128	8.57388e-08	4.34453	Wnt signaling pathway
Sfrp2	secreted frizzled-related protein 2	20319	0.000218442	2.29733	Wnt signaling pathway
Csnk1a1	casein kinase 1, alpha 1	93687	0.0061075	1.29448	Wnt signaling pathway
1500003O03Rik	RIKEN cDNA 1500003O03 gene	56398	0.00702631	0.651346	Wnt signaling pathway
Tcf3	transcription factor 3	21415	3.74027e-05	0.38565	Wnt signaling pathway
Camk2b	Transcribed locus	12323	1.95479e-06	0.0870302	Wnt signaling pathway
