# Supplementary material for: Transcriptome analysis identifies pathways associated with enhanced maternal performance in QSi5 mice
Source: BMC Genomics. 2008 Apr 29;9:197. doi: 10.1186/1471-2164-9-197 (PMC2386486; doi:10.1186/1471-2164-9-197)
Supplement: Additional file 2 — Differentially expressed imprinted genes. Strain-specific differentially expressed imprinted genes between the QSi5 and CBA strains of mice are listed along with their P-values and fold changes. [file 1471-2164-9-197-S2.xls]

## Sheet: DE Imprinted genes
Probe Set ID	Gene Symbol	Gene Title	Chromosomal Location	P-value	Fold Change
A. Paternally expresed genes
1426208_x_at	Plagl1	pleiomorphic adenoma gene-like 1	chr10 A2|10 15.0 cM	0.000318019	2.01153
1417355_at	Peg3	paternally expressed 3	chr7 A2-B1|7 6.5 cM	0.00368603	1.29911
B. Maternally expresed genes
1424111_at	Igf2r	insulin-like growth factor 2 receptor	chr17 A-C|17 7.35 cM	0.00142958	0.598231
1425458_a_at	Grb10	growth factor receptor bound protein 10	chr11 A1|11 8.0 cM	2.17753e-06	0.373117
